# Supplementary material for: Characterization of C9orf72 haplotypes to evaluate the effects of normal and pathological variations on its expression and splicing
Source: PLoS Genet. 2021 Mar 29;17(3):e1009445. doi: 10.1371/journal.pgen.1009445 (PMC8031855; doi:10.1371/journal.pgen.1009445)
Supplement: S1 Data — (XLSX) [file pgen.1009445.s016.xlsx]

## Sheet: Sheet1
		Numerical data that underlines graphs
Fore more data of Fig 1 see Tables S2 and S3											Fig 1B		Chromosomal localization of SNPs at chr9:275XXXXX and frequency in the European population																	Fig 1C												Fig 2B	HR length ratio		V1+V3 expression ratio			Fig 2C	HR length ratio
Fig 1a left chart-Caucasion american (our samples)							Right chat-European population					R			F			K			P			N			J			haplotype	HR length												1			1.7			1
haplotype		Number of allelels		Frequency (%)			Frequency (%)					localization Frequency			localization Frequency			localization Frequency			localization Frequency			localization Frequency			localization Frequency				2	4	5	6	7	8	10	12	16	18			1.6			2.38			1.6
R		27		28.4			23.5					74517	24.3		72636	27.7		74805	25		68969	10.7		73828	1.8		70156	5.2		R	1	0	0	0	2	9	5	7	1	1			2			1.62			2
F		21		22.1			27.7					70875	23.8		65938	27.7		68180	25.2		68606	10.8		73579	1.9		57984	5.2		F	21	0	0	0	0	0	0	0	0	0			2.4			5.9			2.4
K		19		20			25.3					68819	23.9		59999	28.1		67937	25.2		61630	10.8		73085	1.8		55123	5.2		K	21	0	0	0	0	0	0	0	0	0			2.5			3.4			2.5
P		16		16.8			10.8					65221	23.4		58240	25.8		67610	25.2					71957	1.8		52634	5.2		P	0	0	17	0	0	0	0	0	0	0			2.5			4.11			2.5
J		7		7.4			5.2					63870	23.3		46892	25.9		67147	25.2					71821	1.8		52462	5		N	0	4	0	0	0	0	0	0	0	0			2.5			6.92			2.5
N		3		3.2			1.8					63757	23.4					65246	25.2					70591	1.8					J	1	0	1	7	0	0	0	0	0	0			3			8.95			3
Q		2		2.1			5.1					61802	23.6					64417	25.3					69659	1.8					Q	3	0	0	0	0	0	0	0	0	0			3.5			6.03			3.5
Z		0		0			0.5					59837	23.5					64340	25.3					67483	1.8																		5			14.18			4
												51042	22.9					64257	25.2					57603	1.8																		8			20.08			4
												45962	22.8					64010	25.3					57061	1.8																		15			29			4
												45469	22.8					60419	25.2					56466	1.8																								5
												43384	23.3					59676	25.2					55628	1.8																								6
												43283	23.3					57921	25.1					52974	1.8																								6
																		57456	25.1					50170	1.8																								8
																		55819	24.3					47988	1.8																								15
																		53878	25.1					47926	1.8
																		53386	25.1
																		51929	25.1
																		51001	25.1
																		48929	26.9
																		46830	26.9
